# Supplementary material for: Use of Large-Scale Genomics to Identify the Role of Animals and Foods as Potential Sources of Extraintestinal Pathogenic Escherichia coli That Cause Human Illness
Source: Foods. 2022 Jul 3;11(13):1975. doi: 10.3390/foods11131975 (PMC9265580; doi:10.3390/foods11131975)
Supplement: Supplementary file 1 [file foods-11-01975-s001.zip]

Archive with 3 entries (3 files):
- accessions.xlsx
- Supplemental_Figures.pdf
- Supplemental_Tables.pdf
