# Supplementary material for: Use of Large-Scale Genomics to Identify the Role of Animals and Foods as Potential Sources of Extraintestinal Pathogenic Escherichia coli That Cause Human Illness
Source: Foods. 2022 Jul 3;11(13):1975. doi: 10.3390/foods11131975 (PMC9265580; doi:10.3390/foods11131975)
Supplement: Supplementary file 1 [file foods-11-01975-s001.zip › accessions.xlsx]

## Sheet: Sheet1
	Accession
1	ERR1010215
2	GCF_000245515
3	GCF_000387785
4	GCF_000387805
5	GCF_000387825
6	GCF_000387845
7	GCF_000387865
8	GCF_000418595
9	GCF_000418615
10	GCF_000522085
11	GCF_000522105
12	GCF_000522385
13	GCF_000599725
14	GCF_000599745
15	GCF_000599765
16	GCF_000599785
17	GCF_000599805
18	GCF_000599825
19	GCF_000614035
20	GCF_000614085
21	GCF_000614215
22	GCF_000614255
23	GCF_000614305
24	GCF_000614345
25	GCF_000614405
26	GCF_000614435
27	GCF_000614465
28	GCF_000614515
29	GCF_000614565
30	GCF_000614595
31	GCF_000614645
32	GCF_000614685
33	GCF_000614725
34	GCF_000614765
35	GCF_000614805
36	GCF_000614845
37	GCF_000614885
38	GCF_000614925
39	GCF_000614965
40	GCF_000615015
41	GCF_000615055
42	GCF_000615085
43	GCF_000615145
44	GCF_000615175
45	GCF_000615225
46	GCF_000615265
47	GCF_000615305
48	GCF_000615345
49	GCF_000615385
50	GCF_000615415
51	GCF_000615455
52	GCF_000615505
53	GCF_000615535
54	GCF_000615575
55	GCF_000615605
56	GCF_000615655
57	GCF_000615695
58	GCF_000615745
59	GCF_000615785
60	GCF_000615815
61	GCF_000615865
62	GCF_000615925
63	GCF_000615965
64	GCF_000616005
65	GCF_000616035
66	GCF_000616075
67	GCF_000616135
68	GCF_000616195
69	GCF_000616225
70	GCF_000616245
71	GCF_000616265
72	GCF_000616285
73	GCF_000616305
74	GCF_000616325
75	GCF_000616345
76	GCF_000616365
77	GCF_000616385
78	GCF_000616405
79	GCF_000616425
80	GCF_000616445
81	GCF_000616465
82	GCF_000616485
83	GCF_000616505
84	GCF_000616525
85	GCF_000616545
86	GCF_000616565
87	GCF_000616585
88	GCF_000616605
89	GCF_000616625
90	GCF_000616645
91	GCF_000616665
92	GCF_000616685
93	GCF_000616705
94	GCF_000616725
95	GCF_000616745
96	GCF_000617005
97	GCF_000617025
98	GCF_000617045
99	GCF_000617065
100	GCF_000617085
101	GCF_000617125
102	GCF_000617145
103	GCF_000617165
104	GCF_000617185
105	GCF_000617205
106	GCF_000617225
107	GCF_000617245
108	GCF_000617265
109	GCF_000617285
110	GCF_000617305
111	GCF_000617325
112	GCF_000617345
113	GCF_000617365
114	GCF_000617385
115	GCF_000617405
116	GCF_000617425
117	GCF_000617445
118	GCF_000617465
119	GCF_000617485
120	GCF_000617505
121	GCF_000617525
122	GCF_000617545
123	GCF_000617565
124	GCF_000617585
125	GCF_000617605
126	GCF_000617625
127	GCF_000617645
128	GCF_000617665
129	GCF_000617685
130	GCF_000617705
131	GCF_000617725
132	GCF_000617745
133	GCF_000617765
134	GCF_000617785
135	GCF_000617805
136	GCF_000617965
137	GCF_000617985
138	GCF_000618005
139	GCF_000618025
140	GCF_000618045
141	GCF_000618065
142	GCF_000618085
143	GCF_000618105
144	GCF_000618125
145	GCF_000618145
146	GCF_000618165
147	GCF_000618185
148	GCF_000618205
149	GCF_000618225
150	GCF_000618245
151	GCF_000618265
152	GCF_000618285
153	GCF_000618305
154	GCF_000618325
155	GCF_000618345
156	GCF_000618365
157	GCF_000618385
158	GCF_000618405
159	GCF_000618425
160	GCF_000618445
161	GCF_000618465
162	GCF_000618485
163	GCF_000618505
164	GCF_000618525
165	GCF_000618545
166	GCF_000618565
167	GCF_000618585
168	GCF_000618605
169	GCF_000618625
170	GCF_000618645
171	GCF_000618665
172	GCF_000618685
173	GCF_000618705
174	GCF_000618725
175	GCF_000618745
176	GCF_000618765
177	GCF_000618785
178	GCF_000618805
179	GCF_000618825
180	GCF_000618845
181	GCF_000618865
182	GCF_000618885
183	GCF_000618905
184	GCF_000618925
185	GCF_000618945
186	GCF_000618965
187	GCF_000618985
188	GCF_000619005
189	GCF_000619025
190	GCF_000619045
191	GCF_000619065
192	GCF_000619085
193	GCF_000619105
194	GCF_000619125
195	GCF_000619145
196	GCF_000619165
197	GCF_000619185
198	GCF_000619205
199	GCF_000619225
200	GCF_000619245
201	GCF_000619265
202	GCF_000619285
203	GCF_000619305
204	GCF_000619325
205	GCF_000619345
206	GCF_000619365
207	GCF_000619385
208	GCF_000619405
209	GCF_000619425
210	GCF_000619445
211	GCF_000619465
212	GCF_000619485
213	GCF_000619505
214	GCF_000619525
215	GCF_000619545
216	GCF_000619565
217	GCF_000619585
218	GCF_000619605
219	GCF_000619625
220	GCF_000619645
221	GCF_000619665
222	GCF_000619685
223	GCF_000619705
224	GCF_000619725
225	GCF_000619745
226	GCF_000619765
227	GCF_000622445
228	GCF_000622465
229	GCF_000622485
230	GCF_000622505
231	GCF_000622535
232	GCF_000622555
233	GCF_000622575
234	GCF_000622595
235	GCF_000622615
236	GCF_000622635
237	GCF_000622655
238	GCF_000622675
239	GCF_000622695
240	GCF_000622715
241	GCF_000622735
242	GCF_000622755
243	GCF_000622775
244	GCF_000622795
245	GCF_000622815
246	GCF_000622835
247	GCF_000622855
248	GCF_000622875
249	GCF_000632555
250	GCF_000632575
251	GCF_000632595
252	GCF_000632615
253	GCF_000632635
254	GCF_000632655
255	GCF_000632675
256	GCF_000692375
257	GCF_000692395
258	GCF_000692455
259	GCF_000692495
260	GCF_000692515
261	GCF_000692535
262	GCF_000692555
263	GCF_000692575
264	GCF_000692595
265	GCF_000692615
266	GCF_000692635
267	GCF_000692655
268	GCF_000692675
269	GCF_000692695
270	GCF_000692715
271	GCF_000692735
272	GCF_000692775
273	GCF_000692795
274	GCF_000692835
275	GCF_000692855
276	GCF_000692875
277	GCF_000692895
278	GCF_000695505
279	GCF_000701105
280	GCF_000701125
281	GCF_000703205
282	GCF_000703225
283	GCF_000703245
284	GCF_000703265
285	GCF_000703285
286	GCF_000703305
287	GCF_000703325
288	GCF_000703345
289	GCF_000703365
290	GCF_000708165
291	GCF_000714895
292	GCF_000714915
293	GCF_000714955
294	GCF_000714975
295	GCF_000714995
296	GCF_000715035
297	GCF_000776035
298	GCF_000776045
299	GCF_000776055
300	GCF_000776065
301	GCF_000776115
302	GCF_000776135
303	GCF_000776155
304	GCF_000776175
305	GCF_000776195
306	GCF_000776215
307	GCF_000776235
308	GCF_000776255
309	GCF_000776275
310	GCF_000776285
311	GCF_000776315
312	GCF_000776335
313	GCF_000776355
314	GCF_000776375
315	GCF_000776395
316	GCF_000776415
317	GCF_000776435
318	GCF_000776455
319	GCF_000776475
320	GCF_000776505
321	GCF_000776535
322	GCF_000776565
323	GCF_000776595
324	GCF_000776615
325	GCF_000776635
326	GCF_000776655
327	GCF_000776675
328	GCF_000776695
329	GCF_000776715
330	GCF_000776735
331	GCF_000776745
332	GCF_000776775
333	GCF_000776795
334	GCF_000776815
335	GCF_000776835
336	GCF_000776855
337	GCF_000776915
338	GCF_000776925
339	GCF_000776935
340	GCF_000776965
341	GCF_000776995
342	GCF_000777025
343	GCF_000777065
344	GCF_000777095
345	GCF_000777105
346	GCF_000777135
347	GCF_000777155
348	GCF_000777165
349	GCF_000777195
350	GCF_000777215
351	GCF_000777235
352	GCF_000777265
353	GCF_000777285
354	GCF_000777325
355	GCF_000777355
356	GCF_000777375
357	GCF_000777395
358	GCF_000777415
359	GCF_000777435
360	GCF_000777455
361	GCF_000777475
362	GCF_000777495
363	GCF_000777515
364	GCF_000777535
365	GCF_000777555
366	GCF_000777585
367	GCF_000777605
368	GCF_000777625
369	GCF_000777655
370	GCF_000777675
371	GCF_000777695
372	GCF_000777735
373	GCF_000777815
374	GCF_000777835
375	GCF_000777845
376	GCF_000777895
377	GCF_000777945
378	GCF_000777975
379	GCF_000777995
380	GCF_000778015
381	GCF_000778035
382	GCF_000778055
383	GCF_000778075
384	GCF_000778095
385	GCF_000778105
386	GCF_000778135
387	GCF_000778175
388	GCF_000778215
389	GCF_000778235
390	GCF_000778275
391	GCF_000778285
392	GCF_000778315
393	GCF_000778335
394	GCF_000778355
395	GCF_000778375
396	GCF_000778395
397	GCF_000778415
398	GCF_000778435
399	GCF_000778465
400	GCF_000778475
401	GCF_000778485
402	GCF_000778545
403	GCF_000778565
404	GCF_000778585
405	GCF_000778635
406	GCF_000778685
407	GCF_000778705
408	GCF_000778725
409	GCF_000778745
410	GCF_000778765
411	GCF_000778785
412	GCF_000778815
413	GCF_000778895
414	GCF_000778915
415	GCF_000778935
416	GCF_000778955
417	GCF_000778965
418	GCF_000779005
419	GCF_000779025
420	GCF_000779055
421	GCF_000779075
422	GCF_000779095
423	GCF_000779125
424	GCF_000779155
425	GCF_000779175
426	GCF_000779215
427	GCF_000779255
428	GCF_000779265
429	GCF_000779275
430	GCF_000779295
431	GCF_000779335
432	GCF_000779365
433	GCF_000779395
434	GCF_000779425
435	GCF_000779455
436	GCF_000779475
437	GCF_000779495
438	GCF_000779515
439	GCF_000779545
440	GCF_000779565
441	GCF_000779585
442	GCF_000779615
443	GCF_000779635
444	GCF_000779655
445	GCF_000779675
446	GCF_000779695
447	GCF_000779715
448	GCF_000779735
449	GCF_000779745
450	GCF_000779775
451	GCF_000779795
452	GCF_000779815
453	GCF_000779835
454	GCF_000779875
455	GCF_000779895
456	GCF_000779915
457	GCF_000779935
458	GCF_000779955
459	GCF_000779975
460	GCF_000779995
461	GCF_000780015
462	GCF_000780035
463	GCF_000780075
464	GCF_000780095
465	GCF_000780115
466	GCF_000780135
467	GCF_000780155
468	GCF_000780175
469	GCF_000780195
470	GCF_000780215
471	GCF_000780235
472	GCF_000780255
473	GCF_000780275
474	GCF_000780295
475	GCF_000780315
476	GCF_000780335
477	GCF_000780355
478	GCF_000780375
479	GCF_000780395
480	GCF_000780415
481	GCF_000780435
482	GCF_000780455
483	GCF_000780475
484	GCF_000780495
485	GCF_000780535
486	GCF_000780555
487	GCF_000780575
488	GCF_000780595
489	GCF_000780615
490	GCF_000780635
491	GCF_000780655
492	GCF_000780675
493	GCF_000780695
494	GCF_000780715
495	GCF_000780735
496	GCF_000780755
497	GCF_000780775
498	GCF_000780795
499	GCF_000780815
500	GCF_000780835
501	GCF_000780845
502	GCF_000780875
503	GCF_000780895
504	GCF_000780915
505	GCF_000780925
506	GCF_000780965
507	GCF_000780995
508	GCF_000781005
509	GCF_000781035
510	GCF_000781045
511	GCF_000781075
512	GCF_000781095
513	GCF_000781115
514	GCF_000781145
515	GCF_000781175
516	GCF_000781195
517	GCF_000781215
518	GCF_000781235
519	GCF_000781255
520	GCF_000781275
521	GCF_000781295
522	GCF_000781315
523	GCF_000781335
524	GCF_000781355
525	GCF_000781375
526	GCF_000781385
527	GCF_000781415
528	GCF_000781435
529	GCF_000781455
530	GCF_000781485
531	GCF_000781505
532	GCF_000781515
533	GCF_000781555
534	GCF_000781575
535	GCF_000781595
536	GCF_000781605
537	GCF_000781635
538	GCF_000781655
539	GCF_000781675
540	GCF_000781695
541	GCF_000781715
542	GCF_000781735
543	GCF_000781755
544	GCF_000781775
545	GCF_000781805
546	GCF_000781835
547	GCF_000781855
548	GCF_000781875
549	GCF_000781895
550	GCF_000781915
551	GCF_000781935
552	GCF_000781955
553	GCF_000781965
554	GCF_000781995
555	GCF_000782015
556	GCF_000782035
557	GCF_000782055
558	GCF_000782075
559	GCF_000782095
560	GCF_000782115
561	GCF_000782135
562	GCF_000782155
563	GCF_000782175
564	GCF_000782195
565	GCF_000782215
566	GCF_000782235
567	GCF_000782255
568	GCF_000782275
569	GCF_000782295
570	GCF_000782315
571	GCF_000782335
572	GCF_000782355
573	GCF_000782375
574	GCF_000782395
575	GCF_000782415
576	GCF_000782435
577	GCF_000782455
578	GCF_000782475
579	GCF_000782495
580	GCF_000782515
581	GCF_000782535
582	GCF_000782555
583	GCF_000782575
584	GCF_000782595
585	GCF_000782615
586	GCF_000782635
587	GCF_000782655
588	GCF_000782675
589	GCF_000782695
590	GCF_000782715
591	GCF_000782735
592	GCF_000782755
593	GCF_000782775
594	GCF_000782795
595	GCF_000782815
596	GCF_000785235
597	GCF_000785255
598	GCF_000785325
599	GCF_000785355
600	GCF_000817355
601	GCF_000817375
602	GCF_000817425
603	GCF_000935345
604	GCF_000935365
605	GCF_000935375
606	GCF_000935425
607	GCF_000935435
608	GCF_000935445
609	GCF_000935475
610	GCF_000935505
611	GCF_000935515
612	GCF_000935525
613	GCF_000935555
614	GCF_000952305
615	GCF_000952385
616	GCF_001280325
617	GCF_001280345
618	GCF_001280385
619	GCF_001280405
620	GCF_001420935
621	GCF_001420955
622	GCF_001442495
623	GCF_001471755
624	GCF_001562345
625	GCF_001562375
626	GCF_001601655
627	GCF_001644725
628	GCF_001644745
629	GCF_001645225
630	GCF_001645235
631	GCF_001645245
632	GCF_001650585
633	GCF_001652805
634	GCF_001657975
635	GCF_001696775
636	GCF_001877805
637	GCF_001877815
638	GCF_001881045
639	GCF_001881055
640	GCF_001881075
641	GCF_001881105
642	GCF_001881125
643	GCF_001881145
644	GCF_001881155
645	GCF_001881165
646	GCF_001881205
647	GCF_001881225
648	GCF_001881235
649	GCF_001881245
650	GCF_001881275
651	GCF_001881305
652	GCF_001881315
653	GCF_001881345
654	GCF_001881355
655	GCF_001881385
656	GCF_001881395
657	GCF_001881425
658	GCF_001881435
659	GCF_001881465
660	GCF_001901545
661	GCF_001938625
662	GCF_002024865
663	GCF_002028665
664	GCF_002028705
665	GCF_002028715
666	GCF_002028745
667	GCF_002028755
668	GCF_002028785
669	GCF_002028795
670	GCF_002028825
671	GCF_002028835
672	GCF_002028865
673	GCF_002028875
674	GCF_002028905
675	GCF_002028915
676	GCF_002028945
677	GCF_002028955
678	GCF_002028965
679	GCF_002029005
680	GCF_002029015
681	GCF_002029025
682	GCF_002029035
683	GCF_002029085
684	GCF_002029095
685	GCF_002029115
686	GCF_002029145
687	GCF_002029165
688	GCF_002087455
689	GCF_002087465
690	GCF_002087505
691	GCF_002087535
692	GCF_002087555
693	GCF_002087565
694	GCF_002087575
695	GCF_002087615
696	GCF_002087635
697	GCF_002087695
698	GCF_002087725
699	GCF_002087735
700	GCF_002087775
701	GCF_002087785
702	GCF_002087815
703	GCF_002087825
704	GCF_002152015
705	GCF_002165915
706	GCF_002165925
707	GCF_002165955
708	GCF_002165965
709	GCF_002165995
710	GCF_002166005
711	GCF_002166025
712	GCF_002166035
713	GCF_002166075
714	GCF_002166095
715	GCF_002166115
716	GCF_002166125
717	GCF_002166135
718	GCF_002166175
719	GCF_002166185
720	GCF_002166195
721	GCF_002166235
722	GCF_002166255
723	GCF_002166265
724	GCF_002166275
725	GCF_002166285
726	GCF_002166335
727	GCF_002166345
728	GCF_002166375
729	GCF_002166405
730	GCF_002166415
731	GCF_002166455
732	GCF_002166465
733	GCF_002166495
734	GCF_002166505
735	GCF_002166525
736	GCF_002166535
737	GCF_002166565
738	GCF_002166595
739	GCF_002166615
740	GCF_002166625
741	GCF_002166645
742	GCF_002166675
743	GCF_002166685
744	GCF_002166705
745	GCF_002166715
746	GCF_002166755
747	GCF_002180815
748	GCF_002181625
749	GCF_002182025
750	GCF_002214205
751	GCF_002230255
752	GCF_002243735
753	GCF_002243745
754	GCF_002243755
755	GCF_002243765
756	GCF_002243815
757	GCF_002243825
758	GCF_002243835
759	GCF_002243845
760	GCF_002243895
761	GCF_002243905
762	GCF_002243915
763	GCF_002243925
764	GCF_002243975
765	GCF_002243985
766	GCF_002244015
767	GCF_002244035
768	GCF_002244045
769	GCF_002244065
770	GCF_002244095
771	GCF_002244115
772	GCF_002244125
773	GCF_002244155
774	GCF_002244165
775	GCF_002244195
776	GCF_002244205
777	GCF_002244235
778	GCF_002244245
779	GCF_002244275
780	GCF_002244295
781	GCF_002244315
782	GCF_002244335
783	GCF_002244355
784	GCF_002244375
785	GCF_002244385
786	GCF_002244415
787	GCF_002244425
788	GCF_002244455
789	GCF_002244465
790	GCF_002244475
791	GCF_002244515
792	GCF_002244535
793	GCF_002244545
794	GCF_002244575
795	GCF_002244595
796	GCF_002244605
797	GCF_002244615
798	GCF_002244655
799	GCF_002244665
800	GCF_002244695
801	GCF_002244705
802	GCF_002244735
803	GCF_002244745
804	GCF_002244775
805	GCF_002244785
806	GCF_002244815
807	GCF_002244835
808	GCF_002244845
809	GCF_002244875
810	GCF_002244885
811	GCF_002244915
812	GCF_002244925
813	GCF_002244945
814	GCF_002244965
815	GCF_002244995
816	GCF_002245005
817	GCF_002245015
818	GCF_002245055
819	GCF_002245075
820	GCF_002245085
821	GCF_002245095
822	GCF_002245165
823	GCF_002245175
824	GCF_002249955
825	GCF_002269325
826	GCF_002456255
827	GCF_002456295
828	GCF_002456305
829	GCF_002456335
830	GCF_002456345
831	GCF_002456415
832	GCF_002456425
833	GCF_002456435
834	GCF_002456475
835	GCF_002456495
836	GCF_002456505
837	GCF_002456515
838	GCF_002456555
839	GCF_002456565
840	GCF_002456585
841	GCF_002456615
842	GCF_002456625
843	GCF_002456655
844	GCF_002456665
845	GCF_002456695
846	GCF_002456705
847	GCF_002456735
848	GCF_002456805
849	GCF_002456855
850	GCF_002465185
851	GCF_002465205
852	GCF_002465215
853	GCF_002465245
854	GCF_002465265
855	GCF_002465275
856	GCF_002465305
857	GCF_002465325
858	GCF_002465345
859	GCF_002465355
860	GCF_002465385
861	GCF_002465405
862	GCF_002465425
863	GCF_002465465
864	GCF_002465475
865	GCF_002465485
866	GCF_002465505
867	GCF_002465675
868	GCF_002465705
869	GCF_002465715
870	GCF_002465725
871	GCF_002465755
872	GCF_002465785
873	GCF_002465795
874	GCF_002465815
875	GCF_002465845
876	GCF_002465855
877	GCF_002465875
878	GCF_002465905
879	GCF_002465925
880	GCF_002465935
881	GCF_002465965
882	GCF_002466005
883	GCF_002466115
884	GCF_002466775
885	GCF_002466805
886	GCF_002466825
887	GCF_002466835
888	GCF_002466865
889	GCF_002466895
890	GCF_002466925
891	GCF_002469425
892	GCF_002469435
893	GCF_002473565
894	GCF_002474485
895	GCF_002474795
896	GCF_002511865
897	GCF_002517085
898	GCF_002521535
899	GCF_002521555
900	GCF_002521585
901	GCF_002521595
902	GCF_002521615
903	GCF_002522565
904	GCF_002522575
905	GCF_002522585
906	GCF_002522645
907	GCF_002522665
908	GCF_002522705
909	GCF_002522715
910	GCF_002522735
911	GCF_002522745
912	GCF_002522785
913	GCF_002534785
914	GCF_002538875
915	GCF_002538945
916	GCF_002545805
917	GCF_002548005
918	GCF_002548165
919	GCF_002741155
920	GCF_002741175
921	GCF_002741195
922	GCF_002741215
923	GCF_002741235
924	GCF_002741255
925	GCF_002741275
926	GCF_002741295
927	GCF_002741315
928	GCF_002741335
929	GCF_002741355
930	GCF_002741395
931	GCF_002741435
932	GCF_002741455
933	GCF_002741475
934	GCF_002741495
935	GCF_002741515
936	GCF_002741535
937	GCF_002741555
938	GCF_002741575
939	GCF_002741595
940	GCF_002741615
941	GCF_002741635
942	GCF_002764155
943	GCF_002764175
944	GCF_002786655
945	GCF_002936495
946	GCF_002943855
947	GCF_002944935
948	GCF_002946695
949	GCF_002946735
950	GCF_002949175
951	GCF_002949255
952	GCF_002949415
953	GCF_002949455
954	GCF_002949475
955	GCF_002949495
956	GCF_002949515
957	GCF_002949535
958	GCF_002949575
959	GCF_002949595
960	GCF_002949675
961	GCF_002949695
962	GCF_002949715
963	GCF_002949755
964	GCF_002949775
965	GCF_002949815
966	GCF_002949835
967	GCF_002949855
968	GCF_002949915
969	GCF_002949935
970	GCF_002949955
971	GCF_002950055
972	GCF_002950075
973	GCF_002950095
974	GCF_002950115
975	GCF_002950135
976	GCF_002950155
977	GCF_002950175
978	GCF_002950195
979	GCF_002950215
980	GCF_002950235
981	GCF_002950255
982	GCF_002950275
983	GCF_002950295
984	GCF_002950315
985	GCF_002950335
986	GCF_002950355
987	GCF_002968135
988	GCF_002968145
989	GCF_002968215
990	GCF_002968235
991	GCF_002968245
992	GCF_003015285
993	GCF_003015295
994	GCF_003015325
995	GCF_003015365
996	GCF_003017375
997	GCF_003017455
998	GCF_003017555
999	GCF_003017615
1000	GCF_003017765
1001	GCF_003017805
1002	GCF_003017885
1003	GCF_003017915
1004	GCF_003017935
1005	GCF_003017955
1006	GCF_003017975
1007	GCF_003017995
1008	GCF_003018035
1009	GCF_003018055
1010	GCF_003018075
1011	GCF_003018095
1012	GCF_003018115
1013	GCF_003018135
1014	GCF_003018155
1015	GCF_003018195
1016	GCF_003018215
1017	GCF_003018235
1018	GCF_003018255
1019	GCF_003018275
1020	GCF_003018315
1021	GCF_003018355
1022	GCF_003018375
1023	GCF_003018395
1024	GCF_003018415
1025	GCF_003018455
1026	GCF_003018475
1027	GCF_003018495
1028	GCF_003018515
1029	GCF_003018535
1030	GCF_003018555
1031	GCF_003018575
1032	GCF_003018615
1033	GCF_003018635
1034	GCF_003018655
1035	GCF_003018695
1036	GCF_003018715
1037	GCF_003018735
1038	GCF_003018755
1039	GCF_003018775
1040	GCF_003018795
1041	GCF_003018815
1042	GCF_003018855
1043	GCF_003018875
1044	GCF_003018895
1045	GCF_003018915
1046	GCF_003018935
1047	GCF_003018995
1048	GCF_003019015
1049	GCF_003019035
1050	GCF_003019055
1051	GCF_003019075
1052	GCF_003019095
1053	GCF_003019115
1054	GCF_003019155
1055	GCF_003019175
1056	GCF_003019215
1057	GCF_003019235
1058	GCF_003031775
1059	GCF_003031795
1060	GCF_003031815
1061	GCF_003290205
1062	GCF_003308955
1063	GCF_003308975
1064	GCF_003400555
1065	GCF_003400725
1066	GCF_003400965
1067	GCF_003400975
1068	GCF_003401105
1069	GCF_003401235
1070	GCF_003402675
1071	GCF_003402785
1072	GCF_003885035
1073	GCF_003885055
1074	GCF_003885095
1075	GCF_003885125
1076	GCF_003885145
1077	GCF_003885155
1078	GCF_003885195
1079	GCF_003885215
1080	GCF_003885225
1081	GCF_003885245
1082	GCF_003885255
1083	GCF_003885295
1084	GCF_003885305
1085	GCF_003885875
1086	GCF_003885915
1087	GCF_003885965
1088	GCF_003885995
1089	GCF_003886005
1090	GCF_003886015
1091	GCF_003886035
1092	GCF_003886045
1093	GCF_003886095
1094	GCF_003886105
1095	GCF_003886115
1096	GCF_003886135
1097	GCF_003886175
1098	GCF_003886185
1099	GCF_003886195
1100	GCF_003886225
1101	GCF_003886245
1102	GCF_003886275
1103	GCF_003886285
1104	GCF_003886295
1105	GCF_003886325
1106	GCF_003886345
1107	GCF_003886375
1108	GCF_003886385
1109	GCF_003886395
1110	GCF_003886435
1111	GCF_003886445
1112	GCF_003886455
1113	GCF_003886495
1114	GCF_003886515
1115	GCF_003886535
1116	GCF_003886545
1117	GCF_003886555
1118	GCF_003886565
1119	GCF_003886615
1120	GCF_003886635
1121	GCF_003886655
1122	GCF_003886675
1123	GCF_003886695
1124	GCF_003886735
1125	GCF_003892355
1126	GCF_003892375
1127	GCF_003892435
1128	GCF_003892445
1129	GCF_003892455
1130	GCF_003892475
1131	GCF_003892485
1132	GCF_003892535
1133	GCF_003892545
1134	GCF_003892555
1135	GCF_003892595
1136	GCF_003892605
1137	GCF_003892635
1138	GCF_003892645
1139	GCF_004010575
1140	GCF_004010595
1141	GCF_004010615
1142	GCF_004010635
1143	GCF_004010655
1144	GCF_004010675
1145	GCF_004010695
1146	GCF_004010715
1147	GCF_004100525
1148	GCF_004100535
1149	GCF_004100635
1150	GCF_004100705
1151	GCF_004100725
1152	GCF_004100825
1153	GCF_004100835
1154	GCF_004100845
1155	GCF_004100855
1156	GCF_004100875
1157	GCF_004100925
1158	GCF_004100935
1159	GCF_004100955
1160	GCF_004100965
1161	GCF_004100975
1162	GCF_004101025
1163	GCF_004101045
1164	GCF_004101055
1165	GCF_004101065
1166	GCF_004101085
1167	GCF_004101115
1168	GCF_004101145
1169	GCF_004101155
1170	GCF_004101165
1171	GCF_004101175
1172	GCF_004101205
1173	GCF_004101275
1174	GCF_004135165
1175	GCF_004135915
1176	GCF_004141955
1177	GCF_004193155
1178	GCF_004193755
1179	GCF_004327815
1180	GCF_004332225
1181	GCF_004564175
1182	GCF_004566385
1183	GCF_004566405
1184	GCF_004566575
1185	GCF_004566895
1186	GCF_004566905
1187	GCF_004566915
1188	GCF_004566955
1189	GCF_004566965
1190	GCF_004566985
1191	GCF_004567005
1192	GCF_004567045
1193	GCF_004567055
1194	GCF_004567065
1195	GCF_004567075
1196	GCF_004567115
1197	GCF_004567145
1198	GCF_004567165
1199	GCF_004567175
1200	GCF_004567185
1201	GCF_004567225
1202	GCF_004567255
1203	GCF_004567265
1204	GCF_004567275
1205	GCF_004567285
1206	GCF_004567315
1207	GCF_004567355
1208	GCF_004567565
1209	GCF_004567585
1210	GCF_004567595
1211	GCF_004567605
1212	GCF_004567615
1213	GCF_004567665
1214	GCF_004567675
1215	GCF_004567695
1216	GCF_004567715
1217	GCF_004567725
1218	GCF_004567745
1219	GCF_004567755
1220	GCF_004567805
1221	GCF_004567815
1222	GCF_004567835
1223	GCF_004567855
1224	GCF_004567865
1225	GCF_004567885
1226	GCF_004567895
1227	GCF_004567935
1228	GCF_004567955
1229	GCF_004567975
1230	GCF_004567985
1231	GCF_004567995
1232	GCF_004568035
1233	GCF_004568055
1234	GCF_004568085
1235	GCF_004568115
1236	GCF_004568125
1237	GCF_004568135
1238	GCF_004568145
1239	GCF_004568155
1240	GCF_004568205
1241	GCF_004568225
1242	GCF_004568235
1243	GCF_004568245
1244	GCF_004568255
1245	GCF_004568275
1246	GCF_004568295
1247	GCF_004568345
1248	GCF_004568365
1249	GCF_004568395
1250	GCF_004568405
1251	GCF_004568425
1252	GCF_004568435
1253	GCF_004568485
1254	GCF_004568495
1255	GCF_004568505
1256	GCF_004568515
1257	GCF_004568555
1258	GCF_004568575
1259	GCF_004568595
1260	GCF_004568605
1261	GCF_004568675
1262	GCF_004568685
1263	GCF_004568695
1264	GCF_004568705
1265	GCF_004568745
1266	GCF_004568765
1267	GCF_004568775
1268	GCF_004568795
1269	GCF_004568805
1270	GCF_004568835
1271	GCF_004568855
1272	GCF_004568885
1273	GCF_004568905
1274	GCF_004568925
1275	GCF_004568935
1276	GCF_004568975
1277	GCF_004568995
1278	GCF_004569015
1279	GCF_004569045
1280	GCF_004569065
1281	GCF_004569075
1282	GCF_004569085
1283	GCF_004569095
1284	GCF_004569135
1285	GCF_004569165
1286	GCF_004569175
1287	GCF_004569185
1288	GCF_004569645
1289	GCF_004569665
1290	GCF_004569685
1291	GCF_004569745
1292	GCF_004569755
1293	GCF_004569765
1294	GCF_004569775
1295	GCF_004569825
1296	GCF_004569835
1297	GCF_004569905
1298	GCF_004569915
1299	GCF_004569925
1300	GCF_004569955
1301	GCF_004569965
1302	GCF_004569995
1303	GCF_004570025
1304	GCF_007012305
1305	GCF_007051015
1306	GCF_007107705
1307	GCF_007107905
1308	GCF_007108085
1309	GCF_007108305
1310	GCF_007108505
1311	GCF_007108685
1312	GCF_007108845
1313	GCF_007109005
1314	GCF_007109165
1315	GCF_007109305
1316	GCF_007197955
1317	GCF_008930645
1318	GCF_009720465
1319	GCF_009848595
1320	GCF_010231485
1321	GCF_010231685
1322	GCF_011330935
1323	GCF_011331065
1324	GCF_011331215
1325	SRR10000374
1326	SRR10000377
1327	SRR10000380
1328	SRR10000750
1329	SRR10000860
1330	SRR10000866
1331	SRR10000875
1332	SRR10000943
1333	SRR10001027
1334	SRR10001031
1335	SRR10001032
1336	SRR10001033
1337	SRR10001072
1338	SRR10001077
1339	SRR10001080
1340	SRR10001094
1341	SRR10001136
1342	SRR10001167
1343	SRR10001175
1344	SRR10001177
1345	SRR10001178
1346	SRR10001180
1347	SRR10001182
1348	SRR10001184
1349	SRR10001193
1350	SRR10001218
1351	SRR10001284
1352	SRR10001287
1353	SRR10001300
1354	SRR10001303
1355	SRR10001319
1356	SRR10001412
1357	SRR10002137
1358	SRR10002172
1359	SRR10002179
1360	SRR10002230
1361	SRR10002273
1362	SRR10002274
1363	SRR10003118
1364	SRR10003381
1365	SRR10003382
1366	SRR10003402
1367	SRR10003405
1368	SRR10003412
1369	SRR10003418
1370	SRR10003437
1371	SRR10003439
1372	SRR10003440
1373	SRR10003441
1374	SRR10003442
1375	SRR10003445
1376	SRR10003446
1377	SRR10003448
1378	SRR10003457
1379	SRR10003461
1380	SRR10003462
1381	SRR10003463
1382	SRR10003464
1383	SRR10003471
1384	SRR10003472
1385	SRR10003473
1386	SRR10003474
1387	SRR10003477
1388	SRR10003484
1389	SRR10003486
1390	SRR10003489
1391	SRR10003538
1392	SRR10003546
1393	SRR10003553
1394	SRR10003557
1395	SRR10003569
1396	SRR10003570
1397	SRR10003576
1398	SRR10003579
1399	SRR10003582
1400	SRR10003583
1401	SRR10003586
1402	SRR10003603
1403	SRR10003608
1404	SRR10003610
1405	SRR10003611
1406	SRR10003615
1407	SRR10003619
1408	SRR10003622
1409	SRR10003624
1410	SRR10003626
1411	SRR10003642
1412	SRR10003643
1413	SRR10003644
1414	SRR10003645
1415	SRR10003648
1416	SRR10003657
1417	SRR10003659
1418	SRR10003660
1419	SRR10003661
1420	SRR10003662
1421	SRR10003663
1422	SRR10003680
1423	SRR10003681
1424	SRR10005453
1425	SRR10005572
1426	SRR10005573
1427	SRR10005574
1428	SRR10005575
1429	SRR10005576
1430	SRR10005577
1431	SRR10005578
1432	SRR10005579
1433	SRR10005616
1434	SRR10005617
1435	SRR10005618
1436	SRR10005640
1437	SRR10005641
1438	SRR10005642
1439	SRR10005836
1440	SRR10005850
1441	SRR10006315
1442	SRR10006708
1443	SRR10006711
1444	SRR10006714
1445	SRR10006716
1446	SRR10006718
1447	SRR10006719
1448	SRR10006720
1449	SRR10006721
1450	SRR10006730
1451	SRR10006732
1452	SRR10006847
1453	SRR10006926
1454	SRR10006932
1455	SRR10007119
1456	SRR10007509
1457	SRR10007524
1458	SRR10007591
1459	SRR10007594
1460	SRR10007596
1461	SRR10007606
1462	SRR10007623
1463	SRR10007631
1464	SRR10007633
1465	SRR10008579
1466	SRR10008580
1467	SRR10008581
1468	SRR10008962
1469	SRR10008963
1470	SRR10008965
1471	SRR10009241
1472	SRR10009861
1473	SRR10010412
1474	SRR10010457
1475	SRR10010511
1476	SRR10010562
1477	SRR10010563
1478	SRR10010564
1479	SRR10010565
1480	SRR10010566
1481	SRR10010567
1482	SRR10010795
1483	SRR10010796
1484	SRR10010799
1485	SRR10010800
1486	SRR10011108
1487	SRR10011132
1488	SRR10011137
1489	SRR10011624
1490	SRR10011625
1491	SRR10011661
1492	SRR10011662
1493	SRR10011663
1494	SRR10011664
1495	SRR10011665
1496	SRR10011666
1497	SRR10011667
1498	SRR10011668
1499	SRR10011669
1500	SRR10011670
1501	SRR10011671
1502	SRR10011672
1503	SRR10011673
1504	SRR10011787
1505	SRR10011793
1506	SRR10012320
1507	SRR10012321
1508	SRR10012328
1509	SRR10012329
1510	SRR10012331
1511	SRR10012332
1512	SRR10012333
1513	SRR10013016
1514	SRR10013034
1515	SRR10013035
1516	SRR10013120
1517	SRR10013164
1518	SRR10013286
1519	SRR10013344
1520	SRR10013554
1521	SRR10013594
1522	SRR10013595
1523	SRR10013596
1524	SRR10013609
1525	SRR10013768
1526	SRR10013777
1527	SRR10013802
1528	SRR10013978
1529	SRR10014012
1530	SRR10014013
1531	SRR10014018
1532	SRR10014020
1533	SRR10014033
1534	SRR10015716
1535	SRR10015785
1536	SRR10015899
1537	SRR10015912
1538	SRR10016035
1539	SRR10016060
1540	SRR10016071
1541	SRR10016809
1542	SRR10016942
1543	SRR10017019
1544	SRR10017224
1545	SRR10017225
1546	SRR10017248
1547	SRR10017250
1548	SRR10017424
1549	SRR10017615
1550	SRR10017619
1551	SRR10017620
1552	SRR10017641
1553	SRR10017642
1554	SRR10017918
1555	SRR10017959
1556	SRR10017986
1557	SRR10017987
1558	SRR10017988
1559	SRR10017990
1560	SRR10017991
1561	SRR10017992
1562	SRR10017993
1563	SRR10018046
1564	SRR10018047
1565	SRR10018049
1566	SRR10018051
1567	SRR10018052
1568	SRR10018081
1569	SRR10018087
1570	SRR10018088
1571	SRR10018122
1572	SRR10018141
1573	SRR10018181
1574	SRR10018240
1575	SRR10018256
1576	SRR10018280
1577	SRR10018320
1578	SRR10018344
1579	SRR10018784
1580	SRR10018789
1581	SRR10018790
1582	SRR10018791
1583	SRR10018793
1584	SRR10018794
1585	SRR10018797
1586	SRR10018803
1587	SRR10018804
1588	SRR10020651
1589	SRR10020838
1590	SRR10020865
1591	SRR10020866
1592	SRR10020929
1593	SRR10020930
1594	SRR10020931
1595	SRR10020932
1596	SRR10020933
1597	SRR10020934
1598	SRR10020935
1599	SRR10020936
1600	SRR10020937
1601	SRR10020938
1602	SRR10022367
1603	SRR10022368
1604	SRR10022370
1605	SRR10022371
1606	SRR10022390
1607	SRR10022415
1608	SRR10023773
1609	SRR10023778
1610	SRR10023890
1611	SRR10023891
1612	SRR10023893
1613	SRR10023895
1614	SRR10023896
1615	SRR10023897
1616	SRR10024070
1617	SRR10024073
1618	SRR10024130
1619	SRR10024131
1620	SRR10024142
1621	SRR10024209
1622	SRR10024210
1623	SRR10024215
1624	SRR10024222
1625	SRR10024238
1626	SRR10024302
1627	SRR10024303
1628	SRR10024304
1629	SRR10024307
1630	SRR10024308
1631	SRR10024309
1632	SRR10024311
1633	SRR10024312
1634	SRR10024313
1635	SRR10024315
1636	SRR10024318
1637	SRR10024319
1638	SRR10024320
1639	SRR10024321
1640	SRR10024322
1641	SRR10024324
1642	SRR10024433
1643	SRR10024603
1644	SRR10024604
1645	SRR10024607
1646	SRR10024618
1647	SRR10024628
1648	SRR10024649
1649	SRR10024651
1650	SRR10024653
1651	SRR10024934
1652	SRR10024948
1653	SRR10024972
1654	SRR10026079
1655	SRR10026233
1656	SRR10026251
1657	SRR10026253
1658	SRR10026264
1659	SRR10026287
1660	SRR10026288
1661	SRR10026295
1662	SRR10026306
1663	SRR10026322
1664	SRR10026323
1665	SRR10026360
1666	SRR10026399
1667	SRR10026445
1668	SRR10026447
1669	SRR10026453
1670	SRR10026459
1671	SRR10026461
1672	SRR10026520
1673	SRR10026521
1674	SRR10026523
1675	SRR10026525
1676	SRR10026527
1677	SRR10026528
1678	SRR10026529
1679	SRR10026531
1680	SRR10026532
1681	SRR10026537
1682	SRR10026539
1683	SRR10026540
1684	SRR10026541
1685	SRR10026548
1686	SRR10026550
1687	SRR10026551
1688	SRR10026557
1689	SRR10026569
1690	SRR10026570
1691	SRR10026571
1692	SRR10026574
1693	SRR10026578
1694	SRR10026579
1695	SRR10026580
1696	SRR10026581
1697	SRR10026582
1698	SRR10026583
1699	SRR10026584
1700	SRR10026638
1701	SRR10026643
1702	SRR10026644
1703	SRR10026645
1704	SRR10026647
1705	SRR10026649
1706	SRR10026650
1707	SRR10026652
1708	SRR10026653
1709	SRR10026654
1710	SRR10026655
1711	SRR10026656
1712	SRR10026666
1713	SRR10026667
1714	SRR10026671
1715	SRR10028514
1716	SRR10028521
1717	SRR10028577
1718	SRR10029630
1719	SRR10030028
1720	SRR10030064
1721	SRR10030169
1722	SRR10030171
1723	SRR10030174
1724	SRR10030179
1725	SRR10030187
1726	SRR10030190
1727	SRR10030194
1728	SRR10030281
1729	SRR10030298
1730	SRR10030300
1731	SRR10030301
1732	SRR10030307
1733	SRR10030379
1734	SRR10030446
1735	SRR10030447
1736	SRR10030448
1737	SRR10030646
1738	SRR10030990
1739	SRR10032607
1740	SRR10032637
1741	SRR10032844
1742	SRR10032847
1743	SRR10032848
1744	SRR10032849
1745	SRR10032850
1746	SRR10032851
1747	SRR10032852
1748	SRR10032853
1749	SRR10032854
1750	SRR10032855
1751	SRR10032856
1752	SRR10032857
1753	SRR10032859
1754	SRR10032860
1755	SRR10034722
1756	SRR10034869
1757	SRR10034914
1758	SRR10034915
1759	SRR10034924
1760	SRR10034985
1761	SRR10034990
1762	SRR10034995
1763	SRR10034996
1764	SRR10034998
1765	SRR10035005
1766	SRR10035010
1767	SRR10035013
1768	SRR10035015
1769	SRR10035017
1770	SRR10035028
1771	SRR10035032
1772	SRR10035040
1773	SRR10035298
1774	SRR10035308
1775	SRR10035309
1776	SRR10035310
1777	SRR10035312
1778	SRR10035315
1779	SRR10035319
1780	SRR10035320
1781	SRR10035356
1782	SRR10035361
1783	SRR10035363
1784	SRR10035364
1785	SRR10035366
1786	SRR10035574
1787	SRR10035575
1788	SRR10035576
1789	SRR10035577
1790	SRR10036011
1791	SRR10036013
1792	SRR10036380
1793	SRR10036383
1794	SRR10036386
1795	SRR10036397
1796	SRR10036490
1797	SRR10036497
1798	SRR10036506
1799	SRR10036510
1800	SRR10036708
1801	SRR10036714
1802	SRR10036719
1803	SRR10036978
1804	SRR10037032
1805	SRR10037033
1806	SRR10037043
1807	SRR10037044
1808	SRR10037045
1809	SRR10037046
1810	SRR10037047
1811	SRR10037048
1812	SRR10037049
1813	SRR10037050
1814	SRR10037096
1815	SRR10037097
1816	SRR10037098
1817	SRR10037099
1818	SRR10037100
1819	SRR10037101
1820	SRR10037102
1821	SRR10037104
1822	SRR10037105
1823	SRR10037106
1824	SRR10037286
1825	SRR10037288
1826	SRR10037296
1827	SRR10037313
1828	SRR10037314
1829	SRR10037318
1830	SRR10037340
1831	SRR10037341
1832	SRR10037343
1833	SRR10037344
1834	SRR10037345
1835	SRR10037942
1836	SRR10040862
1837	SRR10042797
1838	SRR10042798
1839	SRR10042818
1840	SRR10042819
1841	SRR10042826
1842	SRR10042836
1843	SRR10042837
1844	SRR10042838
1845	SRR10042839
1846	SRR10042840
1847	SRR10042841
1848	SRR10042842
1849	SRR10044619
1850	SRR10044620
1851	SRR10044621
1852	SRR10045104
1853	SRR10045163
1854	SRR10049368
1855	SRR10049369
1856	SRR10049371
1857	SRR10049388
1858	SRR10049389
1859	SRR10049391
1860	SRR10049392
1861	SRR10049393
1862	SRR10049406
1863	SRR10049718
1864	SRR10049720
1865	SRR10049738
1866	SRR10049739
1867	SRR10049741
1868	SRR10049751
1869	SRR10049752
1870	SRR10049753
1871	SRR10049754
1872	SRR10049755
1873	SRR10049756
1874	SRR10049758
1875	SRR10049759
1876	SRR10049760
1877	SRR10049762
1878	SRR10049764
1879	SRR10049770
1880	SRR10050981
1881	SRR10050982
1882	SRR10050984
1883	SRR10050985
1884	SRR10050987
1885	SRR10050988
1886	SRR10050989
1887	SRR10050990
1888	SRR10051000
1889	SRR10051001
1890	SRR10051002
1891	SRR10051003
1892	SRR10051004
1893	SRR10051005
1894	SRR10051011
1895	SRR10051012
1896	SRR10051013
1897	SRR10059224
1898	SRR10059225
1899	SRR10059226
1900	SRR10059227
1901	SRR10059228
1902	SRR10059582
1903	SRR10059588
1904	SRR10059589
1905	SRR10061041
1906	SRR10061042
1907	SRR10061044
1908	SRR10061045
1909	SRR10061046
1910	SRR10061047
1911	SRR10061060
1912	SRR10061062
1913	SRR10061161
1914	SRR10061162
1915	SRR10061164
1916	SRR10061165
1917	SRR10061176
1918	SRR10061179
1919	SRR10061429
1920	SRR10062816
1921	SRR10062837
1922	SRR10062838
1923	SRR10062938
1924	SRR10062945
1925	SRR10063029
1926	SRR10063030
1927	SRR10063031
1928	SRR10063072
1929	SRR10063073
1930	SRR10063075
1931	SRR10063243
1932	SRR10063244
1933	SRR10063245
1934	SRR10063246
1935	SRR10063247
1936	SRR10063248
1937	SRR10063255
1938	SRR10063325
1939	SRR10063348
1940	SRR10063349
1941	SRR10063350
1942	SRR10063352
1943	SRR10063354
1944	SRR10063355
1945	SRR10063356
1946	SRR10063357
1947	SRR10063358
1948	SRR10063360
1949	SRR10063361
1950	SRR10063362
1951	SRR10063363
1952	SRR10063364
1953	SRR10063365
1954	SRR10063366
1955	SRR10063367
1956	SRR10063368
1957	SRR10063384
1958	SRR10063385
1959	SRR10063386
1960	SRR10063387
1961	SRR10063389
1962	SRR10063394
1963	SRR10063395
1964	SRR10063396
1965	SRR10063397
1966	SRR10063398
1967	SRR10063399
1968	SRR10063400
1969	SRR10063401
1970	SRR10063402
1971	SRR10063403
1972	SRR10063404
1973	SRR10063405
1974	SRR10063406
1975	SRR10063407
1976	SRR10063408
1977	SRR10063409
1978	SRR10063410
1979	SRR10063416
1980	SRR10063417
1981	SRR10065543
1982	SRR10066046
1983	SRR10066047
1984	SRR10066053
1985	SRR10066054
1986	SRR10066057
1987	SRR10066058
1988	SRR10066059
1989	SRR10066060
1990	SRR10066061
1991	SRR10066062
1992	SRR10066103
1993	SRR10066105
1994	SRR10066220
1995	SRR10066233
1996	SRR10066234
1997	SRR10066242
1998	SRR10066243
1999	SRR10066244
[truncated: 36,034 more rows]
